# Supplementary material for: Equity and efficiency of medical service systems at the provincial level of China’s mainland: a comparative study from 2009 to 2014
Source: BMC Public Health. 2018 Feb 5;18:214. doi: 10.1186/s12889-018-5084-7 (PMC5799902; doi:10.1186/s12889-018-5084-7)
Supplement: Additional file 1: — The details of 10 possible influencing factors of each DMU from 2009 to 2014. (XLS 73 kb) [file 12889_2018_5084_MOESM1_ESM.xls]

## Sheet: Sheet1
The ten exogenous factors of provincial medical systems
					The proportion of urban population(%)	The proportion of population aged 0-14 and aged 65 and over(%)	The percentage of illiterate population to total aged 15 and over(%)	The per capita GDP(thousand,RMB)	The level of per capita health expenditure(%)	The proportion of people covered by health insurance(%)	The percentage of tertiary hospitals to total hospitals（‰）	The percentage of profit-hospitals to total hospitals(%)	The proportion of primary medical personnel(%)	The proportion of the volume of medical service in primary medical facilities(%)
NO	ID	DMU	region	year	X1	X2	X3	X4	x5	X6	X7	X8	X9	X10
1	1	Beijng	East	2009	85	20.0119	2.75	70.452	5.93293	69.4675	5.13663	39.272	23.4645	34.4045
2	2	Tianjin	East	2009	78.01	21.1019	3.07	62.574	4.10468	69.4079	8.02265	23.9216	22.233	44.6005
3	3	Hebei	East	2009	43.7447	25.3619	4.88	24.581	4.12542	83.534	0.494053	20.837	45.8508	84.4119
4	4	Liaoning	East	2009	60.35	22.5403	3.2	35.239	3.55301	80.0137	2.50511	13.5429	31.7089	57.6346
5	5	Shanghai	East	2009	88.6	21.6427	3.81	78.989	4.32688	68.8476	6.95067	35.1351	24.7496	48.8333
6	6	Jiangsu	East	2009	55.6	25.7156	7.24	44.744	3.1355	92.6197	2.1262	19.2998	43.4509	61.1802
7	7	Zhejiang	East	2009	57.9	24.923	8.06	44.641	4.31162	82.688	2.60584	23.3487	35.1841	54.7304
8	8	Fujian	East	2009	55.1	27.1085	8.47	33.84	3.18729	85.8362	1.42787	35.5231	44.0157	58.0508
9	9	Shandong	East	2009	48.32	25.4009	7.5	35.894	3.42191	87.4969	1.2679	20.8491	47.6821	77.3985
10	10	Guangdong	East	2009	63.4	24.8173	3.63	41.166	3.28285	83.0557	1.7376	21.825	37.6967	55.2587
11	11	Hainan	East	2009	49.13	29.1875	7.8	19.254	8.64711	83.2096	1.28728	9.67742	34.3366	60.6094
12	12	Shanxi	Central	2009	45.99	25.3407	4.08	21.522	5.60817	79.3534	1.07724	33.653	43.81	72.5717
13	13	Jilin	Central	2009	53.32	21.0563	3.43	26.595	5.23626	79.9006	1.18643	20.5357	34.0001	61.8095
14	14	Heilongjiang	Central	2009	55.5	20.9981	4.45	22.447	7.15517	63.4251	3.16151	19.7168	34.9868	68.1948
15	15	Anhui	Central	2009	42.1	29.4063	13.35	16.4077	6.00365	97.4631	1.25005	10.2817	45.4555	72.8049
16	16	Jiangxi	Central	2009	43.18	30.0796	4.96	17.335	5.11399	96.4771	1.05867	11.1554	46.6128	68.5204
17	17	Henan	Central	2009	37.7	28.0432	6.59	20.597	4.68237	95.2604	0.475423	15.7586	46.9878	80.5762
18	18	Hubei	Central	2009	46	24.6392	7.81	22.677	4.69789	90.0381	1.89082	15.8238	43.2851	67.5337
19	19	Hunan	Central	2009	43.2	28.3967	5.04	20.428	4.66778	92.7231	0.797101	17.0573	45.7225	76.0826
20	20	Inner Mongolia	West	2009	53.4	22.6848	7.49	40.282	3.54464	73.8053	1.45522	14.4989	36.5622	71.9693
21	21	Guangxi	West	2009	39.2	30.5775	5.06	16.045	5.58248	88.8706	1.42173	14.3478	45.0527	65.1704
22	22	Chongqing	West	2009	51.59	29.9636	7.13	22.92	5.5326	95.4793	0.909256	29.0155	50.8472	73.2613
23	23	Sichuan	West	2009	38.7	29.4049	9.17	17.339	5.72424	92.6278	0.713169	24.8735	48.6905	73.1216
24	24	Guizhou	West	2009	29.89	33.0699	13.21	10.309	7.58881	93.7702	0.93091	39.434	44.6388	81.0463
25	25	Yunnan	West	2009	34	30.0989	13.74	13.539	6.90738	85.5763	1.65437	33.75	41.8988	68.264
26	26	Tibet	West	2009	22.3	26.7606	39.6	15.295	9.19603	87.8231	0.403307	3	41.5289	59.819
27	27	Shaanxi	West	2009	43.5	25.7283	7.2	21.688	6.50186	88.0967	1.06107	22.9448	40.0561	67.8014
28	28	Gansu	West	2009	34.89	27.225	15.94	12.872	7.78162	95.0756	1.10676	11.5282	48.0192	82.8515
29	29	Qinghai	West	2009	41.9	27.9489	14.73	19.454	7.19307	76.7872	1.67813	8.52713	36.4005	59.6533
30	30	Ningxia	West	2009	46.1	28.1613	9.89	21.777	6.27547	83.6916	0.964088	40.5063	28.0911	54.7513
31	31	Xinjiang	West	2009	39.85	27.8624	3.4	19.942	7.47979	76.2387	1.26369	34.2071	31.8039	50.6796
32	1	Beijng	East	2010	85.9595	17.321	1.7	73.856	5.61525	69.448	5.41919	48.8971	22.908	34.0463
33	2	Tianjin	East	2010	79.55	18.3167	2.09751	72.994	3.75001	46.5639	7.48569	42.9603	22.2481	41.515
34	3	Hebei	East	2010	44.4954	25.0685	2.61275	28.668	4.37341	89.2335	0.540521	31.8923	43.036	83.8795
35	4	Liaoning	East	2010	62.1029	21.7308	1.93	42.355	4.16924	87.9909	2.47091	24.9695	30.7107	58.0069
36	5	Shanghai	East	2010	89.3041	18.7473	2.74	76.074	4.52953	75.2608	7.43415	40.5229	25.4183	46.2679
37	6	Jiangsu	East	2010	60.58	23.8978	3.81	52.84	2.96357	94.0562	2.13206	54.1126	41.8374	61.2156
38	7	Zhejiang	East	2010	61.62	22.5457	5.62	51.711	4.05908	87.3238	2.53849	39.8836	33.7412	53.9846
39	8	Fujian	East	2010	57.1	23.3582	2.44	40.025	3.19828	95.8895	1.48055	44.3956	42.399	57.6832
40	9	Shandong	East	2010	49.7	25.5802	4.96622	41.106	3.41344	94.7937	1.14982	38.7073	45.9361	76.563
41	10	Guangdong	East	2010	66.18	23.6403	1.96	44.736	3.23201	81.0224	1.76025	28.8603	35.5656	53.7237
42	11	Hainan	East	2010	49.8	27.7999	4.08	23.831	7.40502	87.3755	1.2826	12.766	34.5253	60.8748
43	12	Shanxi	Central	2010	48.05	24.6733	2.13	26.283	4.93646	85.1569	1.11928	38.5643	41.0263	72.2313
44	13	Jilin	Central	2010	53.3499	20.3744	1.92	31.599	5.23396	90.8578	1.28966	32.3944	33.5623	61.4167
45	14	Heilongjiang	Central	2010	55.6608	20.2775	2.06	27.076	5.83628	76.8205	3.12599	23.7732	31.9931	62.7995
46	15	Anhui	Central	2010	43.01	28.1609	8.34	20.888	5.79538	103.853	1.43497	38.8736	44.4905	74.265
47	16	Jiangxi	Central	2010	44.06	29.4759	3.12723	21.253	4.66776	99.6134	1.26218	21.4286	46.0677	72.3334
48	17	Henan	Central	2010	38.5	29.3594	4.24516	24.446	4.63896	97.7547	0.580927	20.7846	46.0074	79.1288
49	18	Hubei	Central	2010	49.7	23.0052	4.58	27.906	4.26829	98.5525	1.80922	22.2591	42.8078	67.5979
50	19	Hunan	Central	2010	43.3	27.4007	2.67086	24.719	4.21558	97.4286	0.808639	23.8032	43.8261	72.988
51	20	Inner Mongolia	West	2010	55.5	21.6574	4.0682	47.347	3.73299	81.6931	1.50676	18.4154	38.5045	68.833
52	21	Guangxi	West	2010	40	30.9486	2.71	20.219	5.52391	98.8994	1.40497	22.8889	43.3501	64.7678
53	22	Chongqing	West	2010	53.02	28.5379	4.29505	27.596	5.43912	97.1449	0.914547	39.0887	47.2812	71.2294
54	23	Sichuan	West	2010	40.18	27.919	5.44286	21.182	5.58485	98.1315	0.753874	40.0476	46.7966	72.8423
55	24	Guizhou	West	2010	33.81	33.7928	8.74485	13.119	7.21557	96.741	0.904799	46.5704	44.1755	76.8474
56	25	Yunnan	West	2010	34.7	28.3557	6.03	15.752	7.02863	90.7119	1.61657	44.359	40.7131	66.6241
57	26	Tibet	West	2010	22.6708	29.4651	24.4229	17.027	9.39476	89.8008	0.403226	3.9604	48.2329	65.1725
58	27	Shaanxi	West	2010	45.76	23.2356	3.74483	27.133	6.11607	92.9424	1.28866	30.1932	38.3014	66.4336
59	28	Gansu	West	2010	36.12	26.3912	8.69095	16.113	7.16105	96.3797	1.04975	16.0105	45.5742	77.0472
60	29	Qinghai	West	2010	44.72	27.2235	10.23	24.115	6.8906	79.1169	1.7298	10.0775	37.6221	58.6129
61	30	Ningxia	West	2010	47.9	27.8934	6.22	26.86	5.93337	88.1572	0.968758	41.4013	27.8495	54.3179
62	31	Xinjiang	West	2010	43.01	26.9602	2.36	25.034	6.69805	81.1899	1.125	39.9002	30.8941	53.0318
63	1	Beijng	East	2011	86.2	17.5751	1.73	81.658	5.92874	73.5064	5.37125	52	23.1137	32.8215
64	2	Tianjin	East	2011	80.5	20.4198	2.43	85.213	3.56151	70.9445	7.67841	47.2973	21.6534	39.1436
65	3	Hebei	East	2011	45.6	25.7723	3.69	33.969	4.30254	90.2975	0.548731	34.3224	42.3535	82.8599
66	4	Liaoning	East	2011	64.05	22.1326	2.28	50.76	3.98067	91.9963	2.44117	27.3165	30.4817	56.9301
67	5	Shanghai	East	2011	89.3	16.1598	2.4	82.56	4.79985	77.1983	7.59494	42.5325	26.1119	44.5257
68	6	Jiangsu	East	2011	61.9	23.8053	4.86	62.29	3.1366	95.1347	3.06187	60.1715	39.8788	58.875
69	7	Zhejiang	East	2011	62.3	21.1767	6.26	59.249	4.38526	88.7296	2.6872	42.9549	32.5623	52.2479
70	8	Fujian	East	2011	58.1	23.4308	4.42	47.377	3.50472	98.1452	1.58397	46.6805	40.3831	55.8879
71	9	Shandong	East	2011	50.95	26.2813	6.62	47.335	3.61403	62.3766	1.18638	44.4966	45.4344	75.6117
72	10	Guangdong	East	2011	66.5	23.7883	3.05	50.807	3.46948	75.1347	2.02482	32.2667	33.6655	51.5103
73	11	Hainan	East	2011	50.5	26.801	4.82	28.898	6.44356	92.1494	1.24585	14.2105	32.7386	61.2422
74	12	Shanxi	Central	2011	49.68	23.9266	2.9	31.357	4.96132	86.5226	1.16513	41.1277	39.8583	70.3987
75	13	Jilin	Central	2011	53.4	21.4261	2.24	38.46	4.87345	95.8788	1.46576	35.1786	33.7877	61.3211
76	14	Heilongjiang	Central	2011	56.5	19.7301	2.62	32.819	5.80587	77.7202	3.21854	25.9056	50.047	59.1471
77	15	Anhui	Central	2011	44.8	28.4944	8.43	25.659	5.82267	92.586	1.70425	50.8734	42.4048	70.308
78	16	Jiangxi	Central	2011	45.7	29.0941	3.7	26.15	5.00528	100	1.17485	29.7048	45.4606	74.7034
79	17	Henan	Central	2011	40.57	29.5345	5.7	28.661	4.68058	95.3266	0.735603	24.8361	45.3	78.9151
80	18	Hubei	Central	2011	51.83	24.4176	5.86	34.197	4.7041	99.8611	1.79649	24.3421	42.4057	68.2012
81	19	Hunan	Central	2011	45.1	28.381	4.23	29.88	4.47359	99.3086	0.821679	28.6445	42.928	71.8973
82	20	Inner Mongolia	West	2011	56.62	20.5678	4.37	57.974	3.82558	85.6748	1.44054	24.7951	38.0919	66.4737
83	21	Guangxi	West	2011	41.8	31.5023	4.07	25.326	5.65853	95.0189	1.46946	26.2366	43.0058	64.1117
84	22	Chongqing	West	2011	55.02	28.4614	4.98	34.5	5.08446	95.5358	1.01983	40.6467	45.5272	69.5
85	23	Sichuan	West	2011	41.83	28.2333	7.21	26.133	5.80416	96.6839	0.88373	47.1521	45.2663	71.8575
86	24	Guizhou	West	2011	34.96	33.267	12.24	16.413	7.43868	94.3483	1.04074	53.6232	43.1957	74.7655
87	25	Yunnan	West	2011	36.8	27.2596	8.71	19.265	7.61827	92.3407	1.72058	50.1775	39.3029	64.052
88	26	Tibet	West	2011	22.71	27.9043	29.54	20.077	9.10225	90.5704	0.302939	4.85437	58.6984	64.4851
89	27	Shaanxi	West	2011	47.3	23.5114	5.19	33.464	5.83591	95.6105	1.26388	34.3284	37.0582	64.3904
90	28	Gansu	West	2011	37.15	25.7805	9.77	19.595	7.83363	97.7814	1.16401	18.4416	46.5556	78.4059
91	29	Qinghai	West	2011	46.22	26.4936	10.6	29.522	6.51419	85.8722	1.69866	12.2137	40.2475	59.796
92	30	Ningxia	West	2011	49.82	26.3958	8.37	33.043	5.50477	87.3094	0.968054	44.0789	27.9228	85.031
93	31	Xinjiang	West	2011	43.54	26.554	3.58	30.087	7.67458	83.3473	1.03377	42.0732	30.9138	49.9395
94	1	Beijng	East	2012	86.2	17.9775	1.46	87.475	6.57421	78.065	5.29485	57.0681	22.5482	32.2955
95	2	Tianjin	East	2012	81.55	22.1864	2.24	93.173	3.64365	68.8533	7.69062	49.3421	21.5334	38.8269
96	3	Hebei	East	2012	46.8	27.0385	3.77	36.584	4.68145	90.5522	0.733073	37.3098	41.1489	81.7836
97	4	Liaoning	East	2012	65.65	20.3189	2.24	56.649	4.07012	92.9278	2.87774	30.5814	30.3374	59.0119
98	5	Shanghai	East	2012	89.3	17.4756	2.23	85.373	5.37507	71.6341	7.63674	46.5625	25.7824	42.6236
99	6	Jiangsu	East	2012	63	24.6629	4.78	68.347	3.49528	95.8374	3.6715	63.1837	36.9584	56.5522
100	7	Zhejiang	East	2012	63.2	21.0853	5.12	63.374	4.44742	93.4855	3.36956	46.8031	31.845	50.6943
101	8	Fujian	East	2012	59.6	25.3126	4.62	52.763	3.42951	97.6814	2.08975	50.0963	39.3806	54.4434
102	9	Shandong	East	2012	52.43	26.6514	6.2	51.768	3.84726	97.2011	1.17664	47.7728	44.0674	75.4862
103	10	Guangdong	East	2012	67.4	23.3531	2.79	54.095	3.81324	65.7636	2.32088	34.317	32.3656	51.749
104	11	Hainan	East	2012	51.6	26.362	4.45	32.377	6.2823	94.0161	2.13426	16.2437	31.9136	59.4957
105	12	Shanxi	Central	2012	51.26	23.6723	2.33	33.628	5.47695	88.5946	1.21915	42.3045	38.0483	69.1811
106	13	Jilin	Central	2012	53.7	19.9834	1.85	43.415	5.4264	97.4113	1.97628	38.5417	33.7717	61.5551
107	14	Heilongjiang	Central	2012	56.9	20.9597	2.44	35.711	6.01627	78.9063	3.78108	29.0161	30.0299	56.7665
108	15	Anhui	Central	2012	46.5	28.429	8.27	28.792	6.44999	89.9531	1.76155	56.5591	40.4743	69.7095
109	16	Jiangxi	Central	2012	47.51	29.6035	3.74	28.8	5.07455	100	1.29085	31.9343	43.9654	73.3294
110	17	Henan	Central	2012	42.43	29.372	5.36	31.499	5.12229	93.2498	1.25617	28.6381	42.9808	76.4196
111	18	Hubei	Central	2012	53.5	24.8471	5.87	38.572	4.90768	99.4733	1.98638	30.3077	40.6131	68.6868
112	19	Hunan	Central	2012	46.65	29.7523	4.04	33.48	4.83949	99.5974	0.870129	31.3283	40.8489	69.4694
113	20	Inner Mongolia	West	2012	57.74	21.728	4.01	63.886	3.89157	85.9731	1.64888	28.131	36.5765	64.5733
114	21	Guangxi	West	2012	43.53	31.9152	3.75	27.952	5.97896	94.4752	1.49332	28.5714	41.2202	64.7222
115	22	Chongqing	West	2012	56.98	29.3289	5.27	38.914	5.4235	84.4348	1.22488	43.6285	42.6829	66.5965
116	23	Sichuan	West	2012	43.53	28.0444	6.85	29.608	5.87953	95.327	1.08416	53.2425	42.8672	70.1752
117	24	Guizhou	West	2012	36.41	32.1282	11.97	19.71	6.9933	93.1271	1.56911	62.9534	40.9689	71.4353
118	25	Yunnan	West	2012	39.31	27.3139	8.34	22.195	7.32715	93.0221	1.75251	55.5076	36.9106	63.5365
119	26	Tibet	West	2012	22.75	27.5029	34.81	22.936	9.06658	91.6065	0.45045	5.76923	64.1618	70.5756
120	27	Shaanxi	West	2012	50.0207	23.3371	4.62	38.564	5.94565	99.6456	1.32337	37.3874	35.7532	62.7548
121	28	Gansu	West	2012	38.75	25.7916	8.68	21.978	7.8504	97.4763	1.36358	23.8213	46.0273	76.104
122	29	Qinghai	West	2012	47.44	27.6244	12.24	33.181	7.49209	88.0367	1.84936	16.9014	39.5827	60.0527
123	30	Ningxia	West	2012	50.67	28	7.5	36.394	5.73136	85.06	0.966184	47.5524	28.1797	52.2022
124	31	Xinjiang	West	2012	43.98	27.2893	3.42	33.796	7.5047	85.2435	1.03712	42.4641	30.5367	48.2649
125	1	Beijng	East	2013	86.3	18.5058	1.52	94.6479	6.69574	79.7428	6.7128	59.0604	22.5263	32.5071
126	2	Tianjin	East	2013	82.01	22.642	2.06	100.105	3.74615	66.6345	8.10407	52.8529	22.1606	39.3409
127	3	Hebei	East	2013	48.12	26.966	3.12	38.909	5.20939	92.6055	0.751736	39.5899	38.5696	80.1574
128	4	Liaoning	East	2013	66.45	20.6315	1.79	61.9962	4.3238	96.3349	3.11693	35.2486	29.064	55.4758
129	5	Shanghai	East	2013	89.6	20.003	3.64	90.993	5.68199	72.1984	8.92676	46.9512	25.5068	42.9364
130	6	Jiangsu	East	2013	64.11	25.5822	3.78	75.354	3.6993	96.5314	3.87122	64.4966	35.5147	56.6066
131	7	Zhejiang	East	2013	64	21.1367	5.38	68.8047	4.52651	91.5842	3.85856	49.3476	30.8807	50.4501
132	8	Fujian	East	2013	60.77	25.0161	5.06	58.145	3.80662	99.4992	2.12955	51.9409	37.4618	54.0527
133	9	Shandong	East	2013	53.75	26.458	5.31	56.8849	4.05642	97.3946	1.45838	51.4302	42.5245	74.4925
134	10	Guangdong	East	2013	67.76	23.9246	2.8	58.833	4.02227	79.1244	2.50862	36.743	30.9489	52.1098
135	11	Hainan	East	2013	52.74	26.8913	4.76	35.663	5.79786	96.9976	2.19517	16.2304	32.3628	60.7763
136	12	Shanxi	Central	2013	52.56	23.694	2.09	34.9838	5.77078	89.5283	1.21645	43.9705	36.9059	67.8435
137	13	Jilin	Central	2013	54.2	21.4119	2.27	47.428	5.86105	98.6559	2.15939	41.1458	33.7764	60.9564
138	14	Heilongjiang	Central	2013	57.4	20.9219	2.18	37.697	6.70019	80.8627	3.74374	30.3122	29.0185	55.5345
139	15	Anhui	Central	2013	47.86	28.9903	7.43	32.0009	6.33017	88.5485	1.7042	56.7164	38.209	69.5156
140	16	Jiangxi	Central	2013	48.87	28.705	2.75	31.93	5.11171	100	1.33669	32.4818	42.0133	73.0401
141	17	Henan	Central	2013	43.8	29.6931	4.88	34.2115	5.23707	91.025	1.2034	35.0214	39.4024	74.6784
142	18	Hubei	Central	2013	54.51	24.8517	5.3	42.8258	4.95753	98.5336	2.30137	36.4276	38.6209	68.1618
143	19	Hunan	Central	2013	47.96	28.8397	3.12	36.943	5.28677	94.6109	0.900177	40.0217	38.2419	68.6193
144	20	Inner Mongolia	West	2013	58.71	22.2821	4.27	67.8356	4.12484	89.2653	2.10689	34.629	33.9558	62.29
145	21	Guangxi	West	2013	44.81	30.7623	3.42	30.7412	5.84115	92.6948	1.5909	29.8319	39.2135	64.5366
146	22	Chongqing	West	2013	58.34	28.8471	4.81	43.223	5.74372	55.3567	1.16242	46.7043	40.7246	64.7605
147	23	Sichuan	West	2013	44.9	29.3092	6.67	32.617	6.33538	93.9637	1.19945	57.7506	40.1449	68.0912
148	24	Guizhou	West	2013	37.83	31.3683	10.44	23.151	6.81482	90.6841	1.54231	69.4248	37.2352	69.1921
149	25	Yunnan	West	2013	40.48	28.0352	8.45	25.322	7.14272	88.1769	2.10188	58.2748	34.2122	61.957
150	26	Tibet	West	2013	23.71	28.4272	41.18	26.326	8.98731	93.8662	0.297398	7.54717	59.9846	64.8504
151	27	Shaanxi	West	2013	51.3107	24.9107	4.29	43.117	6.26461	97.4841	1.29251	41.6222	32.6565	61.8341
152	28	Gansu	West	2013	40.13	25.7989	7.39	24.5389	8.17842	98.6492	1.38592	26.969	44.2329	74.9724
153	29	Qinghai	West	2013	48.51	27.0287	13.53	36.875	7.62888	92.5423	2.32558	19.3103	36.9744	58.4068
154	30	Ningxia	West	2013	52.01	27.3199	7.88	39.613	6.48502	87.1193	1.18175	53.8462	26.4194	50.8364
155	31	Xinjiang	West	2013	44.47	27.1993	4.04	37.5525	7.84493	86.3269	1.07164	44.5349	30.186	49.9084
156	1	Beijng	East	2014	86.35	18.7092	1.48	99.995	6.66375	81.688	7.57419	61.1842	21.0739	30.736
157	2	Tianjin	East	2014	82.27	22.4619	2.35	105.231	3.6049	66.0597	7.81563	56.5684	22.2509	38.1358
158	3	Hebei	East	2014	49.33	27.9457	3.14	39.984	5.39569	93.5839	0.785855	43.5496	37.8668	77.505
159	4	Liaoning	East	2014	67.05	22.4246	1.78	65.2012	4.72957	98.0551	3.27305	40.6445	27.4893	55.1972
160	5	Shanghai	East	2014	89.6	19.7912	3.15	97.37	5.78322	72.1324	8.82825	46.3855	25.5067	42.1241
161	6	Jiangsu	East	2014	65.21	25.8266	5.07	81.874	3.60824	94.2719	4.21941	65.4199	34.0729	55.5945
162	7	Zhejiang	East	2014	64.87	21.6495	5.85	73.0021	4.88961	99.7749	4.05165	52.8342	29.9503	49.7133
163	8	Fujian	East	2014	61.8	25.1823	5.54	63.472	4.17774	99.7536	2.10489	53.1418	36.0893	52.5976
164	9	Shandong	East	2014	55.01	27.2553	5.54	60.8791	4.05108	37.2647	1.50626	53.9374	40.2315	71.9428
165	10	Guangdong	East	2014	68	24.7429	3.07	63.469	4.01762	85.6024	2.74514	38.8095	29.4978	50.9815
166	11	Hainan	East	2014	53.76	26.7033	4.42	38.9237	5.60846	99.4365	2.16749	17.2775	32.4358	61.3347
167	12	Shanxi	Central	2014	53.79	23.3649	2.89	35.07	6.33428	89.8365	1.22618	44.7326	35.7304	65.4924
168	13	Jilin	Central	2014	54.81	22.3871	2.88	50.16	6.59599	98.1078	2.16178	43.8144	33.1954	59.5831
169	14	Heilongjiang	Central	2014	58.01	20.9788	2.73	39.2263	7.23992	81.1531	4.05106	31.2375	28.2701	51.5598
170	15	Anhui	Central	2014	49.15	28.3002	7.23	34.4246	6.96511	88.7781	2.4573	58.1612	36.2805	66.4213
171	16	Jiangxi	Central	2014	50.22	29.9853	3.38	34.674	5.50133	100	1.33769	34.1593	41.2019	71.9911
172	17	Henan	Central	2014	45.2	29.6868	4.54	37.0717	5.62014	89.3645	1.2227	36.8272	38.0136	72.6835
173	18	Hubei	Central	2014	55.67	26.2323	5.8	47.1446	5.14393	98.3712	2.79957	41.7639	37.7215	66.2703
174	19	Hunan	Central	2014	49.28	29.1745	3.31	40.2705	5.82501	94.7333	1.07193	45.9725	36.5723	65.8737
175	20	Inner Mongolia	West	2014	59.51	22.8909	4.66	71.0464	4.59903	90.8372	2.34782	42.097	32.1282	58.8474
176	21	Guangxi	West	2014	46.01	31.4319	3.6	33.0896	6.37643	91.5957	1.61537	32.5103	38.1137	61.5781
177	22	Chongqing	West	2014	59.6	29.3827	5.12	47.85	6.15192	55.8264	1.22556	51.1504	38.7813	58.7503
178	23	Sichuan	West	2014	46.3	30.2044	7.18	35.128	6.86322	93.4227	1.54188	59.7574	38.5596	65.22
179	24	Guizhou	West	2014	40.01	31.3219	11.11	26.437	7.09076	89.5045	1.68995	71.8838	36.348	66.3046
180	25	Yunnan	West	2014	41.73	27.6772	8.23	27.2636	7.85773	93.8395	2.22396	60.8491	33.0266	59.7867
181	26	Tibet	West	2014	25.75	30.0649	39.93	29.252	9.17322	96.9926	0.588668	11.6071	60.4953	65.4096
182	27	Shaanxi	West	2014	52.5707	25.5184	5.69	46.929	6.76807	100	1.34239	44.5241	31.2399	59.3302
183	28	Gansu	West	2014	41.68	25.304	8.65	26.4329	8.38675	98.2897	1.3254	28.3372	39.7289	71.6649
184	29	Qinghai	West	2014	49.78	25.3998	13.12	39.671	7.50793	63.9831	2.24323	36.7568	35.427	55.844
185	30	Ningxia	West	2014	53.61	26.5067	8.05	41.834	7.19495	87.1441	1.88014	55.9006	25.703	49.7494
186	31	Xinjiang	West	2014	46.07	27.9998	3.25	40.648	8.48459	86.8012	1.21867	45.5581	29.9506	49.7428
